# Supplementary material for: Association between Dental Scaling and Reduced Risk of End-Stage Renal Disease: A Nationwide Matched Cohort Study
Source: Int J Environ Res Public Health. 2021 Aug 24;18(17):8910. doi: 10.3390/ijerph18178910 (PMC8430582; doi:10.3390/ijerph18178910)
Supplement: Supplementary file 1 [file ijerph-18-08910-s001.zip]

Archive with 1 entries (1 files):
- ijerph-1306499-supplementary.pdf
